# Supplementary material for: Repurposing Eltrombopag for Multidrug Resistant Staphylococcus aureus Infections
Source: Antibiotics (Basel). 2021 Nov 9;10(11):1372. doi: 10.3390/antibiotics10111372 (PMC8615030; doi:10.3390/antibiotics10111372)
Supplement: Supplementary file 1 [file antibiotics-10-01372-s001.zip]

Archive with 1 entries (1 files):
- antibiotics-1446380-supplementary.pdf
